# Supplementary material for: Hox dosage contributes to flight appendage morphology in Drosophila
Source: Nat Commun. 2021 May 17;12:2892. doi: 10.1038/s41467-021-23293-8 (PMC8129201; doi:10.1038/s41467-021-23293-8)
Supplement: Supplementary file 4 — Source Data [file 41467_2021_23293_MOESM4_ESM.xlsx]

## Sheet: Feuil1
Figure2
Figure 2C'
Wing size quantifcation Crispr/Cas9 Antp with MS1096>Gal4 and Dll>xGal4 drivers
	wt	MS1096>gRNAAntp; Cas9	Dll>gRNAAntp;Cas9
	2241	1237	2116
	1993	1272	1964
	2183	1320	1984
	2155	1289	2109
	2098	1399	2010
	2225	1250	1990
	2310	1325	2189
	2110	1340	2200
	1900	1390	2197
	1950	1199	1990
	2121	1233	2080
	2003	1155	2122
	1984	1312	1995
	2251	1236	2050
	2320	1294	2131
	2049	1378	1901
	2219	1165	2054
	2225	1201	2115
	2197	1324	2256
		1255	2009
		1310	2111
		1296
		1312
		1196
		1341
Figure 2D"
Wing size Crispr/Cas9 Antp MS1096; TubGal80ts
	wt	L1	L2	L3
	1998	1248	1665	1536
	2121	1327	1709	1787
	2221	1339	1543	1877
	1997	1259	1665	1617
	2051	1268	1723	1789
	2127	1301	1789	1589
	2243	1345	1876	1887
	1988	1229	1678	1654
	2265	1510	1887	1678
	2180	1443	1765	1584
	1998	1287	1678	1905
	2118	1412	1789	1917
	2057	1307	1587	1899
	1987	1256	1564	1921
	2301	1329	1490	1765
	2259	1198	1601	1711
	2128	1187	1712	1918
	2117	1254	1881	1924
	2287	1342	1609	1901
	2301	1288	1610	1887

## Sheet: Feuil2
Figure5
Figure 5D
Ubx immunostaining quantification in Ubx mutant backgrounds (revealed in green with anti-mouse Alexa 488)
	wt (Ubx in T3 haltere pouch)	HM (Ubx in T2 wing-to-haltere transformed pouch)	abxpbxbx (Ubx in T3 haltere-to-wing transformed pouch)
	94.2	84	25.1
	97.1	82.2	25.2
	92.8	80.5	26.5
	96.4	85.5	21.3
	93.4	85.1	20.4
	91.9	84.3	23.4
	95.3	82.5	22.2
	92.8	83.3	23.1
	93.1	82.8	22.6
	93	83.6	26.4
	97.2	81.2	21.3
	90.6	85.3	25.5
	97.4	79.1	26.9
	97.2	85.1	25.4
	96.2	84.4	26.3
	96		26
	93.9833	83.26	24.225
Figure 5F'
VC-Hox expression level quantification
	VCUbx	VCabdA	AntpVC	VCDfd
	140.8	143.1	122.8	133.3
	148.8	149.2	114.2	140.1
	139.2	137.4	117.6	128.9
	139.4	142.1	117.4	129.8
	141.2	141.5	125.2	131
	139.7	139.6	121.1	131.2
	139.5	142.5	118.9	128.9
	143.2	142.8	122.2	138.4
	141.1	141.2	107.6	132.5
	140.3	143.3	112.9	133.3
	139.7	143.6	118	134.1
	141.173	142.391	117.991	132.864

## Sheet: Feuil3
Figure 6
Fig.6A'
Antp and Ubx immunostaining quantification (converted to relative fluorescence with LP=1)
	Antp	Ubx
	4.4	75.3
	7.2	82.5
	2.2	68.3
	4.1	72.8
	2.5	81.5
	3.2	74.8
	2.2	81.4
	3.4	72.2
	3.3	71.4
	5.2	70.6
	7.3	68.4
	4.2	80.2
	7.4	76.4
	3.2	68.1
	3.1	69
	4.19333	74.1933
Fig.6B'
AntpGFP and UbxYFP quantification (converted to relative fluorescence with LP=1)
	AntpGFP	UbxYFP
	8.2	83.9
	9.1	84.5
	7.6	84.6
	8	82.1
	7.8	82.3
	7.6	83
	8.4	84.7
	8.5	82.6
	8.5	83
	7.9	84.5
	7.8	86.1
	7.7	83.6
	7.7	84.8
	9	85.1
	8.9	83.6
	8.18	83.8933
Fig.6C'
Immunostaining of Antp in the different over-expression conditions (revealed in green with secundary anti-mouse Alexa488)
	Antp	AntpVC at 18°C	AntpVC at 22°C	AntpVC at 25°C	UbxHM	UbxHM (normalyzed to Antp)
	42.974	51.783	66.5	98.725	77	348
	37.559	52.276	62.286	99.257	78	350
	42.543	48.98	68.694	92.952	78	350
	46	49.173	60.587	102.772	81	365
	42.949	52.93	66.763	105.506	78	350
	38.857	45.31	65.026	94.727	79	358
	38.692	44.814	63.702	94.768	76	341
	33.846	48.725	64.634	96.737	81	365
	38.433	51.923	68.757	98.526	76	343
	45.382	50.071	66.293	102.651	79	356
	38.538	51.875	65.205	102.67	81	364
	39.533	54.884	64.447	97.394	81	364
	38.235	45.053	62.971	95.722	79	356
	36.115	46.196		94.71	77	348
		48.46		85.167	79	357
		49.612		89.778
		50.547		97.859
		59		97.408
				96.247
mean	39.058	50.0896	65.1294	97.0738	78.8462	355.154
mean	40	50	65	97		354
means taking into account the LP		100	130	194		354
deduced fold change	1	2.5	3.5	4.9		8.8
deduced%	100	250	350	490		880
ecart type+	0	0.3	0.5	0.3		0.2
ecart type -	0	0.2	0.3	0.3		0.2
Fig. 6D'
Immunostaining of Ubx in the different mutant and RNAi conditions (revealed in green with secundary anti-mouse Alexa488)
	wt	abxpbxbx/+	UbxRNAi at 21°C	UbxRNAi at 25°C	abxpbxbx/UbxLDN
	100	67	41	34	30
		69	36	31	22
		65	38	35	23
		68	42	33	29
		65	37	33	29
		54	40	32	27
		58	41	34	25
		62	38	31	23
		64	39	31	29
		61	40	35	30
		59	40	34	26
		63	38	32	25
		68	37	33	26
			39
mean		63.3077	39	32.9231	26.4615
%	100	63	39	33	26
ecarttype+	0	5.5	2.5	2.1	4.9
ecarttype-	0	4.9	3	1.8	3.9

## Sheet: Feuil4
Figure 7
wing size Ischnura
FW	HW
43.2	39
45.3	40.4
43	38
61	54.5
63	56.6
54	47.6
48.5	45.9
55.2	45.6
44.2	49.1
56.1	44.2
58.2	44.7
51.9727	45.9636
wing size Apis
FW	HW
13.6	6.7
15.5	7.3
15.7	7.7
14.8	6.8
16.8	7.8
15.3	7.3
16	6.9
15.9	7
14.7	7.6
14.6	7.5
15.29	7.26
wing size Bombyx
FW	HW
122.2	111
147.8	120.9
133.3	121
144.9	139.9
143.4	131.7
138.3	124.9
131.5	125.8
139.4	122.5
143.1	126.4
138.4	126.4
139.6	122.2
138.355	124.791

## Sheet: Feuil5
Figure 7
QPCR Ischnura elegans (normallised to Tubulin)
	Antp	Ubx	Antp	Ubx
	WT2	WT2	WT3	WT3
sample 1	581.316	17.2153	352.155	303.885
sample 2	208.402	2.87895	656.201	168.001
sample 3	878.292	22.2786	436.733	187.42
QPCR Apis mellifera (normallised to Tubulin)
	FW	FW	HW	HW
	Antp	Ubx	Antp	Ubx
sample 1	27522.5	530.198	32353.1	32580.3
sample 2	28528.9	1931.79	23396.4	18464.3
sample 3	34821.3	972.582	32797.3	43408
sample 4	10911.4	220.118	15840.1	24583.7
sample 5	14777.8	67.2866	10734.3	22331.4
sample 6	11553.2	36.0892	3487.74	6136.1
QPCR Bombyx mori (normallised to Tubulin)
	FW	FW	HW	HW
	Antp	Ubx	Antp	Ubx
sample 1	129.394	324.423	576.273	3760.63
sample 2	311.584	14.0711	270.519	1665.62
sample 3	341.454	42.8334	358.741	2801.89
sample 4	138.925	7.5339	102.961	271.498
sample 5	170.527	0	303.086	17.0566
sample 6	119.542	11.1952	132.21	13.5932

## Sheet: Feuil6
Supplementary Figure 2
QPCR Antp Drosophila embryo (normalized to Rlp32)
													MS1096>Antp-gRNA	arm>Cas9;Antp-gRNA
													0.0004	0.0001
													0.0005	0.0001
													0.0002	0.0001
													0.0003	0.0001
													0.0003	0.0001
													0.0003	0.0001
													0.0003	0.0001
													0.0002	0.0001
													0.0005	0.0001
													0.0002	0.0001
													0.0005	0.0001

## Sheet: Feuil7
Supplementary Figure 3
Wing area AntpRNAi
	MS1096	MS1096>Antpi
	2101.3	1098.7
	2110.4	1085.4
	2098.8	1100.2
	2105.5	1093.7
	2112.1	1097.2
	2099.4	1091.4
	2102.3	1095.5
	2103.4	1097.7
	2100	1101.4
	2092.4	1099.4
	2102.56	1096.06

## Sheet: Feuil8
Supplementary Figure 6
RT-qPCR of Antp and Ubx in the leg primordia of thoracic segments in I. elegans, A. mellifera and B. mori
RT-qPCR in I. elegans
	Antp	Antp	Antp	Ubx	Ubx	Ubx
	LT1	LT2	LT3	LT1	LT2	LT3
sample 1	788.508	967.764	830.522	0	50.3879	326.537
sample 2	1228.72	992.75	1076.38	2.1059	68.9087	407.589
sample 3	1533.8	1595.54	767.977	0	104.475	397.778
RT-qPCR in A. mellifera
	Antp	Antp	Antp	Ubx	Ubx	Ubx
	LT1	LT2	LT3	LT1	LT2	LT3
sample 1	3951.53	10915.1	25440.5	63.2306	5503.14	30087.9
sample 2	6588.51	7602.64	34481.6	255.417	4470.63	26266.5
RT-qPCR in B. mori
	LT1	LT2	LT3		LT1	LT2	LT3
	Antp	Antp	Antp		Ubx	Ubx	Ubx
	790.9	996.639	909.857		26.4654	159.712	530.053
	967.434	622.417	555.635		26.8327	235.315	606.953
	158.188	1131.33	1079.4		2053.32	251.62	1114.62
